# Supplementary material for: Prognostic Value of the AST/ALT Ratio versus Bilirubin in Patients with Cardiogenic Shock
Source: J Clin Med. 2023 Aug 14;12(16):5275. doi: 10.3390/jcm12165275 (PMC10455678; doi:10.3390/jcm12165275)
Supplement: Supplementary file 1 [file jcm-12-05275-s001.zip]

Archive with 1 entries (1 files):
- jcm-2517080-supplementary.pdf
